# Supplementary material for: Effects of combined protein and probiotic supplementation on physical performance and body composition: a Bayesian multilevel meta-analysis of randomized controlled trials
Source: Front Nutr. 2026 Jun 17;13:1865035. doi: 10.3389/fnut.2026.1865035 (PMC13319104; doi:10.3389/fnut.2026.1865035)
Supplement: Supplementary file 2 [file Table_2.XLSX]

## Sheet: Sheet1
Design	studyID	Authors	Continent	Country	Sample size	Total intervention duration(day)	Single dose of probiotic(CFU/day)	Single dose of protein (g/kg/day)	Weekly dose of protein(g/kg/week)	Weekly dose of probiotics(CFU/week)	Total protein dosage(g)	Total probiotic dosage(CFU)	Types of protein	pc female	Funding	ageSD	age	Comparison	Population type	isocaloric	Supplementary form	Outcomes
RCT	1	Bagheri	Asia	Iran	28	56	NA	0.3	2.062	NA	16.498	NA	Dairy proteins	0	TRUE	4	68	Protein+Probiotic VS Placebo	Elderly	Ture	Yogurt	Maximum strength (bench press, leg press 1RM); Body composition (DXA lean mass, fat mass, %fat)
RCT	2	Bridge	North America	Canada	29	84	NA	0.29	4.864	NA	58.369	NA	Dairy proteins	0	TRUE	2.2	20.6	Protein+Probiotic VS Placebo	Adults	Ture	Yogurt	Maximum strength (1RM bench press, leg press); Muscle thickness (ultrasound); Body composition (DXA fat-free mass, % body fat)
RCT	3	Cao	Asia	China	72	84	336000000000	NA	NA	336000000000	NA	4030000000000	Dairy proteins	0	TRUE	NA	20.2	Protein+Probiotic VS Protein	Adults	FALSE	Powder	Strength performance (1RM tests)
RCT	4	Fath	Asia	Iran	50	56	NA	NA	NA	NA	NA	NA	Dairy proteins	1	TRUE	NA	35	Protein+Probiotic VS Placebo	Overweight	FALSE	Drink	Body weight and BMI; Body composition (% body fat, fat mass); Waist circumference
RCT	5	Fritz	Europe	Hungary	20	31	35000000	NA	NA	35000000	NA	NA	Plant proteins	0	TRUE	4.7	22.7	Protein+Probiotic VS Protein	Athletes	FALSE	Drink	Body composition
RCT	6	Gomaa	Africa	Egypt	16	45	NA	0.82	4.1	NA	36.9	NA	Dairy proteins	0	FALSE	1.45	19.6	Protein+Probiotic VS Protein	Adults	FALSE	Yogurt	Athletic performance tests; Maximum strength; Body composition
RCT	7	Gross	North America	USA	11	14	NA	0.13	1.79	NA	4.092	NA	Dairy proteins	0.18	FALSE	8	55	Protein+Probiotic VS Placebo	Athletes	FALSE	Drink	5K running time-trial performance; Ratings of perceived exertion
RCT	8	Imanian	Asia	Iran	22	12	1350000000000	0.31	0.918	1350000000000	3.672	5400000000000	Dairy proteins	0	FALSE	NA	NA	Protein+Probiotic VS Placebo	Athletes	FALSE	Combination (capsule + powder)	Aerobic capacity parameters (VO₂max and field tests)
RCT	9	Iwasa	Asia	Japan	36	1	NA	0.11	NA	NA	0.11	NA	Dairy proteins	0	TRUE	0.8	21.6	Protein+Probiotic VS Placebo	Adults	Ture	Drink	Glucose metabolism and insulin; Muscle damage markers (CK, LDH)
RCT	10	Jager	North America	USA	29	14	7000000000	NA	NA	7000000000	NA	14000000000	Dairy proteins	0	TRUE	2.8	21.5	Protein+Probiotic VS Protein	Adults	Ture	Combination (capsule + powder)	Perceived recovery and soreness; Strength/performance recovery tests
RCT	11	Kim	Asia	South Korea	48	56	NA	0.29	4.043	NA	32.347	NA	Dairy proteins	0	TRUE	NA	44.8	Protein+Probiotic VS Protein	Adults	Ture	Powder	Isokinetic strength / muscular strength; Body composition; Physical performance tests
RCT	12	Lee	Asia	Taiwan	32	28	70000000000	NA	NA	70000000000	NA	280000000000	Plant proteins	0.5	TRUE	NA	NA	Protein+Probiotic VS Protein	Adults	Ture	Powder	Circulating amino acids / absorption (AUC); Gut microbiota composition (16S)
RCT	13	Pour	Asia	Iran	20	56	3150000000000	NA	NA	3150000000000	NA	25200000000000	Algal proteins	0	TRUE	2	19	Protein+Probiotic VS Placebo	Athletes	FALSE	Capsule	Body composition; Isokinetic and isometric strength; Sport performance metrics
RCT	14	Sadeghi	Asia	Iran	22	12	3150000000000	0.3	0.89	3150000000000	3.56	5400000000000	Dairy proteins	0	FALSE	2.76	22.81	Protein+Probiotic VS Placebo	Athletes	FALSE	Combination (capsule + powder)	Anaerobic power (e.g., Wingate); Isokinetic strength; Wall-squat endurance
RCT	15	Smoak	North America	USA	24	36	1350000000000	NA	NA	1350000000000	NA	630000000000	Dairy proteins	0.625	FALSE	9.9	61	Protein+Probiotic VS Placebo	Clinical-Rehab	FALSE	Drink	Fatigue and recovery indices (e.g., FACIT-F or similar); Quality of life / perceived recovery
RCT	16	Tarik 2022	Asia	India	56	60	52500000000	0.24	1.687	52500000000	14.46	120000000000	Dairy proteins	0	TRUE	2.5	21.1	Protein+Probiotic VS Protein	Adults	Ture	Powder	Muscular strength and performance
RCT	17	Tarik 2025	Asia	India	56	30	14000000000	NA	NA	14000000000	NA	120000000000	Dairy proteins	0	TRUE	3.19	21.46	Protein+Probiotic VS Protein	Adults	Ture	Powder	Circulating essential amino acids
RCT	18	Thomas	North America	USA	29	48	NA	NA	NA	NA	6.13	NA	Dairy proteins	1	TRUE	4.8	36.8	Protein+Probiotic VS Placebo	Adults	Ture	Yogurt	Lean mass / body composition
RCT	19	White	North America	USA	23	56	NA	0.07	1.483	NA	11.864	NA	Dairy proteins	1	TRUE	2	20	Protein+Probiotic VS Placebo	Adults	Ture	Yogurt	Body composition changes during resistance training
RCT	20	Zarrati	Asia	Iran	56	56	420000000000	NA	NA	420000000000	NA	3360000000000	Dairy proteins	0.733	FALSE	9	36	Protein+Probiotic VS Protein	Overweight	Ture	Yogurt	Body composition (if reported)
											/
