# Supplementary material for: Effects of combined protein and probiotic supplementation on physical performance and body composition: a Bayesian multilevel meta-analysis of randomized controlled trials
Source: Front Nutr. 2026 Jun 17;13:1865035. doi: 10.3389/fnut.2026.1865035 (PMC13319104; doi:10.3389/fnut.2026.1865035)
Supplement: Supplementary file 4 [file Table_4.XLSX]

## Sheet: Supplementary file S4 Detailed 
Domain	Model	Type	Estimate	Est.error	95%CI lower	95% CI upper	Tau (within)	Tau (between)	BF10	95% HDI lower	95% HDI upper	DI	ASI
Physical performance	Control	Protein+Probiotic VS Placebo OUTCOME Cardiorespiratory Endurance	0.18	0.29	-0.4	0.74	0.08	0.67	2.8	-0.4	0.74	3	0.33
Physical performance	Control	Protein+Probiotic VS Placebo OUTCOME Functional Performance	0.1	0.29	-0.46	0.66	0.08	0.67	1.71	-0.47	0.66	1.5	0.67
Physical performance	Control	Protein+Probiotic VS Placebo OUTCOME Muscle Strength	0.19	0.19	-0.19	0.55	0.08	0.67	5.56	-0.19	0.55	5.57	0.18
Physical performance	Control	Protein+Probiotic VS Placebo OUTCOME Muscular Endurance	0.38	0.36	-0.32	1.08	0.08	0.67	6.13	-0.29	1.1	1	1
Physical performance	Control	Protein+Probiotic VS Placebo OUTCOME Power/Anaerobic Performance	0.08	0.22	-0.35	0.49	0.08	0.67	1.85	-0.34	0.5	6	0.17
Physical performance	Control	Protein+Probiotic VS Protein OUTCOME Cardiorespiratory Endurance	0.06	0.38	-0.72	0.8	0.08	0.67	1.24	-0.68	0.83	1	1
Physical performance	Control	Protein+Probiotic VS Protein OUTCOME Functional Performance	0.37	0.28	-0.2	0.91	0.08	0.67	9.93	-0.18	0.92	2	0.5
Physical performance	Control	Protein+Probiotic VS Protein OUTCOME Muscle Strength	0.26	0.21	-0.18	0.65	0.08	0.67	7.44	-0.18	0.66	2	0.5
Physical performance	Control	Protein+Probiotic VS Protein OUTCOME Muscular Endurance	0.7	0.26	0.17	1.2	0.08	0.67	172.91	0.17	1.2	2	0.5
Physical performance	Control	Protein+Probiotic VS Protein OUTCOME Power/Anaerobic Performance	0.25	0.23	-0.22	0.68	0.08	0.67	6.02	-0.2	0.69	2.5	0.4
Physical performance	Funding	NO	0.48	0.3	-0.12	1.07	0.11	0.3	36.23	-0.13	1.05	9.4	0.11
Physical performance	Funding	YES	0.52	0.18	0.16	0.88	0.11	0.3	332.33	0.16	0.87	4.25	0.24
Physical performance	Outcome indicator	Cardiorespiratory Endurance	0.39	0.32	-0.25	1.02	0.12	0.41	8.04	-0.24	1.02	3.33	0.3
Physical performance	Outcome indicator	Functional Performance	0.52	0.3	-0.07	1.1	0.12	0.41	23.34	-0.06	1.11	1.67	0.6
Physical performance	Outcome indicator	Muscle Strength	0.5	0.15	0.21	0.8	0.12	0.41	971.97	0.2	0.79	3.92	0.25
Physical performance	Outcome indicator	Muscular Endurance	0.93	0.31	0.33	1.54	0.12	0.41	472.68	0.32	1.53	1.67	0.6
Physical performance	Outcome indicator	Power/Anaerobic Performance	0.34	0.18	-0.02	0.69	0.12	0.41	30.25	-0.02	0.69	3.38	0.3
Physical performance	Population	Adults Functional Performance	0.29	0.3	-0.31	0.88	0.14	0.3	0.92	-0.3	0.88	1.5	0.67
Physical performance	Population	Adults Muscle Strength	0.38	0.19	0	0.74	0.14	0.3	12.81	0.03	0.77	2.44	0.41
Physical performance	Population	Adults Muscular Endurance	0.6	0.31	-0.01	1.19	0.14	0.3	27.79	-0.01	1.19	2	0.5
Physical performance	Population	Adults Power/Anaerobic Performance	0.24	0.23	-0.23	0.67	0.14	0.3	0.68	-0.23	0.67	2.5	0.4
Physical performance	Population	Athletes Cardiorespiratory Endurance	0.26	0.33	-0.4	0.9	0.14	0.3	0.81	-0.37	0.92	4.5	0.22
Physical performance	Population	Athletes Functional Performance	0.13	0.36	-0.58	0.85	0.14	0.3	0.57	-0.6	0.82	2	0.5
Physical performance	Population	Athletes Muscle Strength	0.11	0.27	-0.43	0.65	0.14	0.3	0.29	-0.46	0.61	12	0.08
Physical performance	Population	Athletes Muscular Endurance	0.24	0.4	-0.55	1.02	0.14	0.3	0.92	-0.55	1.01	1	1
Physical performance	Population	Athletes Power/Anaerobic Performance	-0.05	0.27	-0.61	0.49	0.14	0.3	0.25	-0.6	0.49	6	0.17
Physical performance	Population	Clinical-Rehab Cardiorespiratory Endurance	-0.01	0.41	-0.81	0.81	0.14	0.3	0.63	-0.78	0.83	1	1
Physical performance	Population	Clinical-Rehab Muscle Strength	0	0.36	-0.71	0.72	0.14	0.3	0.48	-0.72	0.71	3	0.33
Physical performance	Population	Elderly Muscle Strength	0.46	0.4	-0.35	1.23	0.14	0.3	3.09	-0.37	1.21	2	0.5
Physical performance	ProbioticStrain	B. coagulans GBI-30, 6086	0.81	0.99	-1.15	2.77	0.2	0.29	3.6	-1.15	2.77	2	0.5
Physical performance	ProbioticStrain	Bacillus clausii UBBC-07	0.55	0.73	-0.88	2.02	0.2	0.29	2.67	-0.9	1.99	4	0.25
Physical performance	ProbioticStrain	Bacillus coagulans Unique IS-2	0.93	0.87	-0.78	2.65	0.2	0.29	5.18	-0.82	2.61	2	0.5
Physical performance	ProbioticStrain	L. helveticus	0.24	1.39	-2.5	3.01	0.2	0.29	1.12	-2.58	2.93	1	1
Physical performance	ProbioticStrain	L. plantarum TWK10	1.5	0.79	-0.09	3.05	0.2	0.29	30.09	-0.08	3.06	5	0.2
Physical performance	ProbioticStrain	Lactobacillus casei CNCM-1518	1.26	0.69	-0.15	2.62	0.2	0.29	24.88	-0.14	2.63	10	0.1
Physical performance	ProbioticStrain	Lactobacillus casei DK211	0.22	0.7	-1.16	1.65	0.2	0.29	1.23	-1.18	1.62	6	0.17
Physical performance	ProbioticStrain	Weizmannia coagulans BC99	0	0.77	-1.5	1.55	0.2	0.29	1.41	-1.51	1.54	4	0.25
Physical performance	ProbioticType	Multi-strain blend	0.29	0.4	-0.5	1.09	0.1	0.46	0.48	-0.51	1.07	12.5	0.08
Physical performance	ProbioticType	Single-strain	0.56	0.28	-0.01	1.12	0.1	0.46	3.67	-0.01	1.12	4.38	0.23
Physical performance	ProteinType	Casein	0.6	0.26	0.09	1.12	0.11	0.43	203.55	0.1	1.13	9.5	0.11
Physical performance	ProteinType	Casein+Whey	0.1	0.23	-0.36	0.56	0.11	0.43	4.63	-0.37	0.55	2.67	0.38
Physical performance	ProteinType	Pea	2.18	0.5	1.16	3.14	0.11	0.43	3599	1.18	3.16	5	0.2
Physical performance	ProteinType	Spirulina	0.39	0.46	-0.53	1.3	0.11	0.43	6.65	-0.52	1.3	15	0.07
Physical performance	ProteinType	Whey	0.45	0.22	0.01	0.9	0.11	0.43	111.15	0	0.89	5.4	0.19
Physical performance	SupplementForm	Capsule	0.33	0.52	-0.72	1.38	0.12	0.31	4.3	-0.74	1.36	15	0.07
Physical performance	SupplementForm	Combination (capsule + powder)	0.44	0.36	-0.26	1.17	0.12	0.31	18.77	-0.24	1.19	11	0.09
Physical performance	SupplementForm	Drink	0	0.42	-0.82	0.84	0.12	0.31	1.56	-0.83	0.83	2.33	0.43
Physical performance	SupplementForm	Powder	0.51	0.27	-0.01	1.05	0.12	0.31	62.94	-0.02	1.04	4.2	0.24
Physical performance	SupplementForm	Yogurt	0.72	0.27	0.16	1.26	0.12	0.31	159.71	0.18	1.28	4.4	0.23
Physical performance	Zero model	Null	0.45	0.12	0.21	0.67	0.27	0.28	48.98	0.21	0.67	5.76	0.17
Body composition	Control	Protein+Probiotic VS Placebo OUTCOME Adiposity/Body Size	0.31	0.17	-0.05	0.63	0.1	0.41	23.39	-0.04	0.64	3.29	0.3
Body composition	Control	Protein+Probiotic VS Placebo OUTCOME Lean Mass/Muscle Mass	0.44	0.2	0.03	0.83	0.1	0.41	63	0.05	0.84	1.5	0.67
Body composition	Control	Protein+Probiotic VS Protein OUTCOME Adiposity/Body Size	0.09	0.22	-0.36	0.51	0.1	0.41	2.08	-0.34	0.53	3.33	0.3
Body composition	Control	Protein+Probiotic VS Protein OUTCOME Lean Mass/Muscle Mass	0.34	0.22	-0.09	0.76	0.1	0.41	15.99	-0.08	0.76	2.67	0.38
Body composition	Funding	NO	-0.23	0.28	-0.79	0.32	0.12	0.12	1.55	-0.76	0.35	3	0.33
Body composition	Funding	YES	-0.17	0.14	-0.44	0.1	0.12	0.12	6.39	-0.45	0.09	4.89	0.2
Body composition	Outcome indicator	Adiposity/Body Size	-0.18	0.11	-0.4	0.04	0.11	0.1	0.06	-0.4	0.04	3.3	0.3
Body composition	Outcome indicator	Lean Mass/Muscle Mass	0.42	0.15	0.12	0.71	0.11	0.1	278.07	0.13	0.72	1.89	0.53
Body composition	Population	Adults Adiposity/Body Size	-0.12	0.18	-0.48	0.23	0.13	0.12	0.16	-0.46	0.25	4	0.25
Body composition	Population	Adults Lean Mass/Muscle Mass	0.43	0.2	0.04	0.81	0.13	0.12	25.6	0.05	0.82	2	0.5
Body composition	Population	Athletes Adiposity/Body Size	-0.14	0.25	-0.63	0.37	0.13	0.12	0.29	-0.64	0.36	3.5	0.29
Body composition	Population	Athletes Lean Mass/Muscle Mass	0.07	0.28	-0.48	0.63	0.13	0.12	0.27	-0.48	0.63	2.5	0.4
Body composition	Population	Clinical-Rehab Adiposity/Body Size	-0.13	0.4	-0.91	0.67	0.13	0.12	0.62	-0.93	0.65	1	1
Body composition	Population	Clinical-Rehab Lean Mass/Muscle Mass	0.14	0.4	-0.65	0.91	0.13	0.12	0.64	-0.65	0.9	1	1
Body composition	Population	Elderly Adiposity/Body Size	-0.03	0.34	-0.7	0.65	0.13	0.12	0.43	-0.72	0.62	2	0.5
Body composition	Population	Elderly Lean Mass/Muscle Mass	0.41	0.39	-0.37	1.16	0.13	0.12	2.07	-0.35	1.17	1	1
Body composition	Population	Overweight Adiposity/Body Size	-0.25	0.24	-0.72	0.23	0.13	0.12	0.82	-0.71	0.23	3.5	0.29
Body composition	ProbioticStrain	Lactobacillus casei DK211	0.28	0.68	-1.13	1.66	0.29	0.3	1.34	-1.12	1.66	2	0.5
Body composition	ProbioticStrain	Weizmannia coagulans BC99	0.76	0.68	-0.64	2.13	0.29	0.3	3.7	-0.62	2.14	5	0.2
Body composition	ProbioticType	Multi-strain blend	0.44	0.41	-0.4	1.23	0.23	0.23	0.27	-0.39	1.24	3.67	0.27
Body composition	ProbioticType	Single-strain	0.44	0.39	-0.37	1.22	0.23	0.23	0.26	-0.37	1.21	3	0.33
Body composition	ProteinType	Casein	0.52	0.49	-0.5	1.48	0.28	0.36	9.22	-0.47	1.51	6	0.17
Body composition	ProteinType	Casein+Whey	0.39	0.23	-0.06	0.85	0.28	0.36	49.63	-0.06	0.85	3.83	0.26
Body composition	ProteinType	Pea+Rice	0.16	0.5	-0.86	1.14	0.28	0.36	2.44	-0.84	1.16	7	0.14
Body composition	ProteinType	Spirulina	0.03	0.51	-1	1.03	0.28	0.36	1.46	-0.97	1.06	5	0.2
Body composition	ProteinType	Whey	0.23	0.4	-0.59	0.99	0.28	0.36	4.46	-0.58	1	3	0.33
Body composition	SupplementForm	Capsule	-0.12	0.37	-0.85	0.6	0.12	0.12	2.31	-0.87	0.59	5	0.2
Body composition	SupplementForm	Drink	-0.44	0.24	-0.91	0.04	0.12	0.12	0.36	-0.89	0.05	4	0.25
Body composition	SupplementForm	Powder	-0.12	0.29	-0.69	0.45	0.12	0.12	3.39	-0.69	0.45	3.5	0.29
Body composition	SupplementForm	Yogurt	-0.1	0.17	-0.44	0.24	0.12	0.12	9.31	-0.44	0.23	5.2	0.19
Body composition	Zero model	Null	0.02	0.08	-0.14	0.19	0.13	0.13	0.21	-0.14	0.2	4.55	0.22
