# Supplementary material for: Effects of combined protein and probiotic supplementation on physical performance and body composition: a Bayesian multilevel meta-analysis of randomized controlled trials
Source: Front Nutr. 2026 Jun 17;13:1865035. doi: 10.3389/fnut.2026.1865035 (PMC13319104; doi:10.3389/fnut.2026.1865035)
Supplement: Supplementary file 6 [file Table_6.XLSX]

## Sheet: Egger test
Domain	Model	Term	Effect_sizes	Studies	Author_clusters	Outcome_indicators	Estimate	Est.error	t_value	df_num	df_denom	F_value	P_value	P_value_display	Slope_direction	Small_study_effect	Egger_result	Interpretation
Physical performance	Multilevel Egger's test	Standard error	98	17	17	5	3.09	1.83	1.69	1	6.03	2.87	0.1411	0.1411	Positive	No	No clear evidence of small-study effect	No clear evidence of funnel plot asymmetry / small-study effect
Body composition	Multilevel Egger's test	Standard error	50	11	11	2	-0.71	0.77	-0.92	1	3.72	0.85	0.4112	0.4112	Negative	No	No clear evidence of small-study effect	No clear evidence of funnel plot asymmetry / small-study effect
